# Supplementary material for: Transcriptomic Response of the Diazotrophic Bacteria Gluconacetobacter diazotrophicus Strain PAL5 to Iron Limitation and Characterization of the fur Regulatory Network
Source: Int J Mol Sci. 2022 Aug 1;23(15):8533. doi: 10.3390/ijms23158533 (PMC9368920; doi:10.3390/ijms23158533)
Supplement: Supplementary file 1 [file ijms-23-08533-s001.zip]

Archive with 6 entries (6 files):
- Figure S1.pdf
- Table S1.pdf
- Table S2.xlsx
- Table S3.xlsx
- Table S4.pdf
- Table S5.pdf
