# Supplementary material for: Transcriptomic Response of the Diazotrophic Bacteria Gluconacetobacter diazotrophicus Strain PAL5 to Iron Limitation and Characterization of the fur Regulatory Network
Source: Int J Mol Sci. 2022 Aug 1;23(15):8533. doi: 10.3390/ijms23158533 (PMC9368920; doi:10.3390/ijms23158533)
Supplement: Supplementary file 1 [file ijms-23-08533-s001.zip › Table S3.xlsx]

## Sheet: Plan1
Table S3. Identification of probable Fur box sequences in G. diazotrophicus
Fur-binding site		ATG-Distance	Seguence		Locus tag	Old locus tag	CDS		Strand	Product	Transcript fold-change	RPKM		P-value
				Strand
Strand	End						Start	End				0 µM Fe	37 µM Fe
168309	168327	66	AACAAATTGTATCATTGAC	+	GDI_0158	GDI_RS00750	167167	168243	-	hypothetical protein	-	-	-	-
199975	199993	87	AAAACCCATTATCAATATT	-	GDI_0186	GDI_RS00895	198887	199906	+	Zinc-type alcohol dehydrogenase-like protein	-	-	-	-
199975	199993	131	AAAACCCATTATCAATATT	-	GDI_0187	GDI_RS00900	200124	201014	+	LysR family transcriptional regulator	-	-	-	-
339775	339793	271	TACAATACGATTAATTAAT	+	GDI_0327	GDI_RS01560	337000	339522	-	putative magnesium-transporting ATPase	-	-	-	-
339775	339793	26	TACAATACGATTAATTAAT	+	GDI_0328	GDI_RS01565	339819	342218	+	TonB-dependent receptor	-	-	-	-
353420	353438	229	CAGATTGTGTCTCAATATT	+	GDI_0341	GDI_RS01620	353667	354842	+	NAD(P) transhydrogenase subunit alpha	-	-	-	-
473459	473477	262	GGTATTCATATTCATTTAC	+	GDI_0476	GDI_RS02220	473739	475493	+	glycoside hydrolase family 68 protein	-	-	-	-
491429	491447	15	CATAATTGACATCTTTATC	-	GDI_0494	GDI_RS02310	491462	491902	+	Rrf2 family transcriptional regulator	-	-	-	-
493345	493363	328	TAGAATCGCAGTTATTAGA	+	GDI_0495	GDI_RS02315	491851	493035	-	putative glycosyl transferase	-2.0163	24.1537	11.9792	0.041303
493345	493363	154	TAGAATCGCAGTTATTAGA	+	GDI_0497	GDI_RS02320	493517	494155	+	LexA family transcriptional regulator	-	-	-	-
636127	636145	96	GTAAAATATAATCAATAAA	-	GDI_0626	GDI_RS02965	636241	636444	-	hypothetical protein	-	-	-	-
685569	685587	22	AAAACTTTTATTAATTTTA	+	GDI_0678	GDI_RS03210	685609	688818	+	DNA polymerase III subunit alpha	-	-	-	-
977169	977187	88	AAAAATTCAAATCTATTTC	+	GDI_0959	GDI_RS04580	976242	977099	+	putative transcriptional regulator, LysR	-	-	-	-
977169	977187	203	AAAAATTCAAATCTATTTC	+	GDI_0960	GDI_RS04585	977390	978661	+	SIR2 family protein	-	-	-	-
1018764	1018782	857	CGCAATGGTTATCAGTATG	-	GDI_1001	GDI_RS04765	1016972	1017925	+	putative transcriptional regulator, LysR	-	-	-	-
1018764	1018782	93	CGCAATGGTTATCAGTATG	-	GDI_1002	GDI_RS04770	1017913	1018671	+	FadR family transcriptional regulator	-	-	-	-
1065086	1065104	-131	GATATTGATTATAATAATC	+	GDI_1055	GDI_RS05025	1065235	1065789	+	recombinase family protein	1.74356	54.6132	95.2211	0.0354593
1199989	1200007	272	TACAATATCATTCAGTTTA	+	GDI_1207	GDI_RS05710	1199472	1199717	-	hypothetical protein	-1.26048	993.145	787.908	0.0219827
1216131	1216149	171	AACAACTATAATAAATAGT	-	GDI_1223	GDI_RS05790	bpppbgppbgpg´fpf´gfgkxkko	1215978	-	putative TonB-dependent receptor	-	-	-	-
1216131	1216149	153	AACAACTATAATAAATAGT	-	GDI_1223	GDI_RS05790	1213537	1215978	+	TonB-dependent receptor	-	-	-	-
1507545	1507563	76	AATAATGTTTTTAATTTAT	+	GDI_1498	GDI_RS07115	1505754	1507487	-	putative chemoreceptor mcpA	-	-	-	-
1507545	1507563	191	AATAATGTTTTTAATTTAT	+	GDI_1499	GDI_RS07120	1507754	1508452	+	tetratricopeptide repeat protein	-	-	-	-
1725643	1725661	323	ACGAATGATTTTTATAATT	+	GDI_1703	GDI_RS08070	1724766	1725338	-	putative flagellar fliL protein	-	-	-	-
1725643	1725661	305	ACGAATGATTTTTATAATT	+	GDI_1703	GDI_RS08070	1724766	1725338	-	flagellar basal body-associated FliL family protein	-	-	-	-
1725643	1725661	109	ACGAATGATTTTTATAATT	+	GDI_1704	GDI_RS08075	1725770	1725940	+	Flp family type IVb pilin	-1.36805	2339.01	1709.74	0.0313629
1861988	1862006	208	GAGAATCGTTATTATTATA	+	GDI_1828	GDI_RS08695	1861037	1861798	-	Orotate phosphoribosyltransferase	-	-	-	-
1861988	1862006	190	GAGAATCGTTATTATTATA	+	GDI_1828	GDI_RS08695	1861037	1861798	-	orotate phosphoribosyltransferase	-	-	-	-
1861988	1862006	36	GAGAATCGTTATTATTATA	+	GDI_1829	GDI_RS08700	1862042	1862281	+	hypothetical protein	-	-	-	-
2006466	2006484	176	CATAATATATATTATACGA	+	GDI_1973	GDI_RS09395	2006660	2006902	+	helix-turn-helix transcriptional regulator	-	-	-	-
2082720	2082738	272	AACATGGATAATTATTCAT	+	GDI_2040	GDI_RS09730	2083007	2085220	+	PQQ-dependent dehydrogenase, methanol/ethanol family	-	-	-	-
2337196	2337214	129	CAAAATTTTTTTCAAATTC	-	GDI_2275	GDI_RS10865	2334965	2337067	-	EAL domain-containing protein	-	-	-	-
2414056	2414074	136	AAGAATAAATATAATCTTC	+	GDI_2343	GDI_RS11190	2410915	2413938	+	putative ribonuclease E	-	-	-	-
2414056	2414074	97	AAGAATAAATATAATCTTC	+	GDI_2344	GDI_RS11195	2414171	2416054	+	methyl-accepting chemotaxis protein	-	-	-	-
2502253	2502271	-139	GAAACTATCTATTATTGTA	+	GDI_2413	GDI_RS11505	2502410	2503612	+	putative polysaccharide export protein	-	-	-	-
2502253	2502271	130	GAAACTATCTATTATTGTA	+	GDI_2413	GDI_RS11505	2502410	2503612	+	sugar transporter	-1.37844	265.966	192.947	0.0463861
2583403	2583421	61	GGAAATAAAAATAAATCAC	-	GDI_2491	GDI_RS11850	2582029	2583342	-	outer membrane beta-barrel protein	-	-	-	-
2583659	2583677	78	TAAATTGCTTATTTTTATA	+	GDI_2492	GDI_RS11855	2583755	2585257	+	exopolysaccharide biosynthesis polyprenyl glycosylphosphotransferase	-	-	-	-
2594227	2594245	210	GAAAACAGAAATAATTATA	+	GDI_2499	GDI_RS11890	2592506	2594035	+	putative O-antigen transporter	-	-	-	-
2594227	2594245	128	GAAAACAGAAATAATTATA	+	GDI_2500	GDI_RS11895	2594373	2595566	+	transglutaminase domain-containing protein	-	-	-	-
2696096	2696114	174	AATAATTCGAATGAATATT	-	GDI_2605	GDI_RS12370	2696288	2697808	+	IS21 family transposase	-	-	-	-
2857234	2857252	46	CACAACAGTCGTCATTTTC	-	GDI_2768	GDI_RS13150	2856490	2857188	-	glutathione S-transferase	-	-	-	-
2981629	2981647	77	TAGAATGTCAATTATCAAT	+	GDI_2895	GDI_RS13670	2981724	2982083	+	helix-turn-helix transcriptional regulator	-	-	-	-
3180426	3180444	90	GAAAACACAAATCATTCCG	-	GDI_3083	GDI_RS14625	3179824	3180354	-	putative peptide deformylase	-	-	-	-
3180426	3180444	72	GAAAACACAAATCATTCCG	-	GDI_3083	GDI_RS14625	3179824	3180354	-	peptide deformylase	-	-	-	-
3236332	3236350	150	AATAATCCTTGTCAGTCAG	+	GDI_3146	GDI_RS14910	3235727	3236182		DUF4102 domain-containing protein	-	-	-	-
3267721	3267739	590	AACATTCATATTTATTCCG	+	GDI_3180	GDI_RS15070	3266175	3267149	-	putative lipase protein	-	-	-	-
3267721	3267739	212	AACATTCATATTTATTCCG	+	GDI_3182	GDI_RS15075	3267951	3268427	+	division/cell wall cluster transcriptional repressor MraZ	-	-	-	-
3340363	3340381	52	GATAACGCGAATAATTCGC	-	GDI_3249	GDI_RS15415	3339352	3340311	-	membrane protein	-	-	-	-
3502310	3502328	80	CCGAATGAGAATCATTCGC	+	GDI_3408	GDI_RS16170	3501859	3502230	-	MULTISPECIES: 30S ribosomal protein S12	-	-	-	-
3557103	3557121	27	AAAATTATGTATTAATGTT	-	GDI_3459	GDI_RS16390	3557148	3558104	+	TauD/TfdA family dioxygenase	-	-	-	-
3718599	3718617	60	CAGAATTATTGTCATTTCG	-	GDI_3637	GDI_RS17215	3718015	3718539	-	hypothetical protein	-	-	-	-
3722315	3722333	136	GCGATTTATTATCAATAGC	-	GDI_3642	GDI_RS17230	3721658	3722179	-	GNAT family N-acetyltransferase	-	-	-	-
3722280	3722298	62	TTTAATGCAAATCAATTGC	+	GDI_3643	GDI_RS17235	3722360	3723868	+	carbohydrate porin	-	-	-	-
3770629	3770647	123	GAAAAAACCATTCAATATC	-	GDI_3693	GDI_RS17480	3769664	3770506	-	DUF3667 domain-containing protein	-	-	-	-
3770605	3770623	95	GATAAACTTATTCATTCTC	-	GDI_3694	GDI_RS17485	3770718	3771206	+	bacterioferritin	-	-	-	-
3791978	3791996	42	GATATTGCGAATCAGTCTC	-	GDI_3713	GDI_RS17570	3789543	3791936	-	TonB-dependent siderophore receptor	-	-	-	-
3907472	3907490	38	CAGAAATAATATCATATTT	-	GDI_3824	GDI_RS18060	3907528	3908883	+	inorganic phosphate transporter	-	-	-	-
2496530	2496548	41	GATATTTTTGATTAGTCTA	-		GDI_RS19785	2493571	2496489	-	tetratricopeptide repeat protein	-	-	-	-
399449	399467	11	CTGAATGACCATCATTGAA	-	GDI_0399	GDI_RS01845	398827	399456	+		-	-	-	-
446523	446541	14	CAGAATGCCCATCATTTCG	-	GDI_0450	GDI_RS02095	446527	446850	+	Nitrogenase-stabilizing/protective protein	-	-	-	-
493405	493423	-112	AGAAATGCCATTCATTTTA	-	GDI_0497	GDI_RS02320	493517	494155	+	putative peptidase	-	-	-	-
631514	631532	42	CATATTTCCCATAATTATC	-	GDI_0622		631490	632089		hypothetical protein	-	-	-	-
656122	656140	7	CACAATAGATATCAATACA	+	GDI_0647	GDI_RS03060	656133	658592	-	"putative multidrug resistance protein"	-1.47005	76.9156	52.3217	0.0450666
718271	718289	-109	AACAATATAAATTATTTTA	-	GDI_0706	GDI_RS03365	718398	719777	-	putative ammonium transporter	-	-	-	-
860298	860316	83	CAGAATTACAATAAATTCC	-	GDI_0840	GDI_RS04000	859793	860233	+	hypothetical protein	-	-	-	-
1000204	1000222	494	TAAAATTTCAATAAATCTG	+	GDI_0983		999258	999728		putative transposase	-	-	-	-
1026050	1026068	-684	GAGAATGTTTATGATTCTC	-	GDI_1011	GDI_RS04815	1025592	1026752	-	putative conjugation TrbI-like protein	-	-	-	-
1032766	1032784	2812	AATAATGGCTCTCATAATG	+	GDI_1015	GDI_RS04840	1029954	1030700	-	putative conjugal transfer protein; TrbJ	-	-	-	-
1035220	1035238	66	AATAATTGTTATCTTTTTT	-	GDI_1020	GDI_RS04865	1034903	1035172	+	putative DNA-binding protein HU-beta	-	-	-	-
1036222	1036240	37068	AAGAAGAAAAATCATTAAA	-	GDI_1021		998399	999172		putative membrane protein	-	-	-	-
1085273	1085291	112	GAAATCGCTTATCAATATT	+	GDI_1087	GDI_RS05150	1083389	1085179	+	hypothetical protein	-	-	-	-
1103807	1103825	953	GACAATTTTCGTCAATGTA	-	GDI_1109	GDI_RS05245	1102854	1105670	+	putative efflux transporter protein	-	-	-	-
1314043	1314061	951	TGAAATAATAATCATAATA	+	GDI_1312		1312517	1313110		putative transposase	-	-	-	-
1314046	1314064	490	AATAATAATCATAATATTA	+	GDI_1313		1313107	1313574		putative transposase	-	-	-	-
1335110	1335128	-2	GAGAATGATTATCATTCGT	+	GDI_1337		1334981	1335130		hypothetical protein	-	-	-	-
1347079	1347097	-238	TAAATTCAGGATTATTATT	+	GDI_1346		1346979	1347335		putative membrane protein	-	-	-	-
1363120	1363138	-38	GAAAATGACCATCATCACC	+	GDI_1360	GDI_RS06455	1361908	1363176	-	putative chaperone clpB	-	-	-	-
1503587	1503605	117	ATTGACTATGATCATAAAT	-	GDI_1495	GDI_RS07100	1502505	1503488	-	Ribose ABC transporter, substrate-binding	-	-	-	-
1541658	1541676	95	CATAAGACCTATCATTTTT	-	GDI_1530	GDI_RS07270	1539986	1541581	+	Putative acyl-CoA transferase	-1.7594	27.183	15.4502	0.0138299
1562476	1562494	627	CACATTGAAAATCATTGAG	-	GDI_1561	GDI_RS07370	1561867	1563789	-	putative potassium transport system protein kup	-	-	-	-
1610344	1610362	877	AAAAATTCTCATCATTCGG	-	GDI_1606	GDI_RS07555	1608346	1609485	+	hypothetical protein	-	-	-	-
1622888	1622906	-26	GATATGTATTTTTATTATT	+	GDI_1615		1622750	1622932		hypothetical protein	-	-	-	-
1728710	1728728	-62	CAGAATATTTATAAATATG	+	GDI_1707	GDI_RS08090	1727369	1728790	+	type II and III secretion system protein	-	-	-	-
1732796	1732814	26	GGCAATCATGATCATTGTG	-	GDI_1710	GDI_RS08105	1731835	1732788	+	putative type II secretion system protein	-	-	-	-
1734945	1734963	-14	CAAAATGAACCTTATTCGA	+	GDI_1713	GDI_RS08120	1734486	1734977	+	hypothetical protein	-	-	-	-
1982998	1983016	-2507	ATTTGGAAAAAATATAATT	-	GDI_1948	GDI_RS09280	1983205	1985523	-	putative TonB-dependent receptor	-1.90807	66.218	34.7041	0.0102111
2079951	2079969	526	AAAAATAAGACTTATTCTG	-	GDI_2035	GDI_RS09710	2078520	2079443	-	Ubiquinol oxidase subunit 2 precursor	1.29676	2659.89	3449.24	0.00855065
2337218	2337236	169	CAAAATAAGTTTCATTAAA	+	GDI_2275	GDI_RS10865	2334965	2337067	-	putative signalling protein, GGDEF family	-	-	-	-
2376014	2376032	1114	AAAAATCATGATAGAATTT	+	GDI_2311	GDI_RS11035	2374181	2374918	-	ABC-type Fe3+ transport system permease component (Transport system	-	-	-	-
2376984	2377002	1059	TAGGATATAGATCATCCTC	-	GDI_2312	GDI_RS11040	2374915	2375943	-	iron ABC transporter permease	-	-	-	-
2490664	2490682	-950	CAAAATTGTTTTTGTTATA	-	GDI_2403		2490595	2491632		hypothetical protein	-	-	-	-
2493547	2493565	436	GAAAATAGTTATAATAATT	-	GDI_2404		2491750	2493129		hypothetical protein	-	-	-	-
2494515	2494533	962	AAAAATTTGGTTCATTTTT	+	GDI_2405		2493571	2496489		hypothetical protein	-	-	-	-
2498694	2498712	66	AAGAATCATGATAAAAATC	+	GDI_2409	GDI_RS11490	2497999	2498646	-	Capsule polysaccharide export ATP-binding	-	-	-	-
2501623	2501641	-555	AATAAAAATTATCATTTCA	-	GDI_2412	GDI_RS11500	2500895	2502196	-	putative glycosyl transferase	-	-	-	-
2539090	2539108	96	TACATGGCATATCATTATC	+	GDI_2447	GDI_RS11665	2537585	2539012	-	putative transcriptional regulator	-	-	-	-
2577062	2577080	-104	AAAATAGATTATCATTTCG	+	GDI_2484		2577014	2577184		hypothetical protein	-	-	-	-
2583722	2583740	-15	TAAAATAAAAATAAATAAT	-	GDI_2492	GDI_RS11855	2583755	2585257	+	putative exopolysaccharide production protein exoy	-	-	-	-
2602386	2602404	-235	TATAATCAGTATAATTTTC	-	GDI_2509		2602400	2602639		hypothetical protein	-	-	-	-
2655640	2655658	-124	CACAAGTAATATCAGTCTC	+	GDI_2563		2655657	2655782		hypothetical protein	-	-	-	-
2692823	2692841	-395	GAAAATCTTAATTATAACT	+	GDI_2598		2691272	2693236		putative phage repressor	-	-	-	-
2744595	2744613	-72	TATAATTTATATTATTTTC	+	GDI_2650		2744554	2744685		hypothetical protein	-	-	-	-
2752849	2752867	-122	GAAAATCACGATCATCACG	+	GDI_2659	GDI_RS12635	2751940	2752989	-	putative ribose transport system permease	-	-	-	-
2779005	2779023	-14	GCAAATTCTTATTATTGAT	-	GDI_2683		2778921	2779037		hypothetical protein	-	-	-	-
2784265	2784283	-124	CTGAATTAAAATCATTATC	-	GDI_2689	GDI_RS12780	2784407	2785237	+	putative transcriptional regulator, GntR	1.80939	20.334	36.7922	0.031416
2894162	2894180	399	AAGAATGAAAATTTTTCAT	+	GDI_2813	GDI_RS13345	2891700	2893781	-	putative ParB-like nuclease	-	-	-	-
2894763	2894781	575	GATAATATTTATATTTCTA	-	GDI_2814		2894206	2896011		hypothetical protein	-	-	-	-
2909013	2909031	-269	GATAATCGCTTTCTTTATG	-	GDI_2828		2908728	2909300		putative membrane protein	-	-	-	-
2966726	2966744	-17	GAAAATCAGTCTCAGTTCG	-	GDI_2883	GDI_RS13610	2964695	2966761	-	putative chromosome partitioning protein parB	-	-	-	-
3075865	3075883	9	AAAACTCCAAATTATTCTA	+	GDI_2987		3074732	3075874		putative methyltransferase	-	-	-	-
3093932	3093950	329	GAAAATACCATTCGTTATT	+	GDI_3005	GDI_RS14220	3092029	3093621	-	putative flavoproteins oxidoreductases	-	-	-	-
3189791	3189809	625	CCGGATACAAATCATACAT	+	GDI_3094	GDI_RS14680	3188483	3189184	-	Phosphate transport system protein phoU	-	-	-	-
3312749	3312767	78	ACAAATAAATATCAATTAA	-	GDI_3221		3312573	3312689		hypothetical protein	-	-	-	-
Differentially expressed operons are arranged in boxes containing all their CDSs.
